# Supplementary material for: Release of Histone H3K4-reading transcription factors from chromosomes in mitosis is independent of adjacent H3 phosphorylation
Source: Nat Commun. 2023 Nov 9;14:7243. doi: 10.1038/s41467-023-43115-3 (PMC10636195; doi:10.1038/s41467-023-43115-3)
Supplement: Supplementary file 7 — Source Data [file 41467_2023_43115_MOESM7_ESM.xlsx]

## Sheet: Figure 1 (and Suppl Fig 1A, B)
Anti-H3T3ph peptide ELISA (Figure 1A and Supplementary Figure 1A)
Non-normalised data (absorbance)
		peptides
Experiment	none	H3(1-21)	T3ph	T3phK4me1	T3phK4me2	T3phK4me3	K4me3	S10ph	T11ph	T22ph	H3(15-36)
1	0.05	0.0645	1.855			1.632			0.0895	0.0905	0.0525
2	0.044	0.1115	1.99			1.798		0.0685	0.1445
3	0.0505	0.1285	2.4065			2.2545		0.109	0.186
4	0.0245	0.1495	1.594	1.6695	1.494	1.455	0.041
5		0.0595	1.654			1.3515	0.045			0.042	0.0255
6	0.042	0.073	0.533			0.371	0.043	0.054	0.056	0.052	0.048
7		0.4165	1.674	1.6295	1.506	1.4615	0.05
8			1.703	1.892	1.659	1.582
p =	<0.0001	<0.0001	n/a	>0.9999	0.9974	0.8163	<0.0001	<0.0001	<0.0001	<0.0001	<0.0001
Normalised data (absorbance normalised = 1 for H3T3ph peptide)
		peptides
Experiment	none	H3(1-21)	T3ph	T3phK4me1	T3phK4me2	T3phK4me3	K4me3	S10ph	T11ph	T22ph	H3(15-36)
1	0.027	0.035	1			0.88			0.048	0.049	0.028
2	0.022	0.056	1			0.904		0.034	0.073
3	0.021	0.053	1			0.937		0.045	0.077
4	0.015	0.094	1	1.047	0.937	0.913	0.026
5		0.036	1			0.817	0.027			0.025	0.015
6	0.079	0.137	1			0.696	0.081	0.101	0.105	0.098	0.09
7		0.249	1	0.973	0.9	0.873	0.03
8			1	1.11098	0.974163	0.928949
Anti-H3K4me3 peptide ELISA (Figure 1B and Supplementary Figure 1B)
Non-normalised data (absorbance)
		peptides
Experiment	none	H3(1-21)	K4me3	K4me2	K4me1	T3phK4me3	T3phK4me2	T3phK4me1	K9me3	K9me2	K9me1	K14me3	K23me3	K27me3	K4me3K9ac	K4me3K9me3
1	0.0265	0.028	0.9155	1.0985	0.0785	0.8595			0.0335	0.0275	0.029		0.032
2	0.02	0.028	1.3095	1.435	0.094	1.213	1.6685	0.066				0.021		0.02	1.5345	1.602
3		0.016	0.5765	0.687	0.421	0.5585	0.7305		0.02			0.02	0.027	0.0185	0.62	0.708
4	0.0165		0.507	0.5225	0.019	0.3635		0.019		0.0185	0.019	0.0195	0.018	0.0185
5			0.6875	0.7345	0.031	0.4625	0.681	0.026	0.0215	0.0215	0.0205				0.5775	0.62
6	0.0155	0.0215	1.701	1.472	0.031	1.517	1.6055								1.525	1.5865
p =	<0.0001	<0.0001	n/a	>0.9999	<0.0001	0.955	0.9572	0.0002	0.0006	0.0006	0.0006	<0.0001	0.0004	<0.0001	>0.9999	0.9956
Normalised data (absorbance normalised = 1 for H3K4me3 peptide)
		peptides
Experiment	none	H3(1-21)	K4me3	K4me2	K4me1	T3phK4me3	T3phK4me2	T3phK4me1	K9me3	K9me2	K9me1	K14me3	K23me3	K27me3	K4me3K9ac	K4me3K9me3
1	0.028946	0.030584	1	1.19989	0.085745	0.938831			0.036592	0.030038	0.085745		0.034954
2	0.015273	0.021382	1	1.09584	0.071783	0.926308	1.27415	0.050401				0.016037		0.015273	1.17182	1.22337
3		0.027754	1	1.19167		0.968777	1.26713		0.034692			0.034692	0.046834	0.03209	1.07546	1.2281
4	0.032544		1	1.03057	0.0374753	0.716963		0.0374753		0.0364892	0.0374753	0.038462	0.035503	0.036489
5			1	1.06836	0.045091	0.672727	0.990545	0.0378182	0.031273	0.031273	0.029818				0.84	0.901818
6	0.009112	0.01264	1	0.865373	0.018225	0.891828	0.943857								0.896531	0.932687
Anti-H3T3ph nucleosome and peptide ELISA (Figure 1C)
Non-normalised data (absorbance)
		nucleosomes					peptides
Experiment	none	Unmod	T3ph	T3phK4me3	K4me3	none	H3(1-21)	T3ph	T3phK4me3	K4me3
1	0.0375	0.035	0.66	0.576	0.032	0.0375	0.0325	0.772	0.6335	0.0295
2	0.1515	0.1785	0.6675	0.565	0.1205	0.1515	0.1635	0.8785	0.692	0.117
3	0.1305	0.1385	0.5265	0.4585	0.0925	0.1305	0.135	0.6845	0.5885	0.1015
p =	<0.0001	<0.0001	n/a	0.4284	<0.0001	<0.0001	<0.0001	n/a	0.04	<0.0001
Normalised data (absorbance normalised = 1 for H3T3ph peptide)
		nucleosomes					peptides
Experiment	none	Unmod	T3ph	T3phK4me3	K4me3	none	H3(1-21)	T3ph	T3phK4me3	K4me3
1	0.226966	0.267416	1	0.846442	0.180524	0.172453	0.186113	1	0.787706	0.133182
2	0.247863	0.263058	1	0.870845	0.175689	0.19065	0.197224	1	0.859752	0.148283
3	0.0568182	0.0530303	1	0.872727	0.0484849	0.0485751	0.0420985	1	0.820596	0.0382124
Anti-H3K4me3 nucleosome and peptide ELISA (Figure 1D)
Non-normalised data (absorbance)
		nucleosomes					peptides
Experiment	none	Unmod	T3ph	T3phK4me3	K4me3	none	H3(1-21)	T3ph	T3phK4me3	K4me3
1	0.04	0.036	0.0395	0.5965	0.522	0.04	0.035	0.0335	0.7085	0.6835
2	0.1255	0.113	0.1385	1.065	0.853	0.1255	0.107	0.117	1.3905	1.2685
3	0.087	0.0885	0.121	0.9045	0.7495	0.087	0.106	0.099	1.341	1.237
p =	0.0004	0.0003	0.0005	0.85	n/a	<0.0001	<0.0001	<0.0001	0.9937	n/a
Normalised data (absorbance normalised = 1 for H3K4me3 peptide)
		nucleosomes					peptides
Experiment	none	Unmod	T3ph	T3phK4me3	K4me3	none	H3(1-21)	T3ph	T3phK4me3	K4me3
1	0.0766283	0.0689655	0.0756705	1.14272	1	0.0585223	0.051207	0.0490124	1.03658	1
2	0.147128	0.132474	0.162368	1.24853	1	0.0989358	0.0843516	0.0922349	1.09618	1
3	0.116077	0.118079	0.161441	1.2068	1	0.0703315	0.0856912	0.0800323	1.08407	1

## Sheet: Figure 3
In vitro kinase assay with recombinant Haspin and nucleosomes (Figure 3A)
Non-normalised data (absorbance)
	Unmodified nucleosomes				H3K4me3 nucleosomes				No nucleosomes
Haspin / nM	Experiment 1	Experiment 2	Experiment 3	p value	Experiment 1	Experiment 2	Experiment 3	p value	Experiment 1	Experiment 2	Experiment 3	p value
0	0.001	0.0065	-0.0095	>0.9999	-0.018	0.0015	-0.016	0.9781	0	0	0	n/a
0.1	0.115	0.0795	0.0445	0.3452	-0.0135	0.0125	-0.013	0.9967	-0.007	0.012	-0.0065	n/a
0.5		0.352	0.3505	<0.0001		0.0615	0.029	0.5357		0.0015	-0.0075	n/a
1	1.0475	0.843	0.74	<0.0001	0.2955	0.197	0.166	0.0035	-0.005	0.0145	0.003	n/a
10	1.347	1.2105	1.0335	<0.0001	1.046	0.856	0.7625	<0.0001	0.02	0.031	0.012	n/a
Normalised data (to 10 nM Haspin)
	Unmodified nucleosomes				H3K4me3 nucleosomes				No nucleosomes
Haspin / nM	Experiment 1	Experiment 2	Experiment 3		Experiment 1	Experiment 2	Experiment 3		Experiment 1	Experiment 2	Experiment 3
0	10.1169	10.8808	10.8166		8.84808	10.5107	10.2608		10.0501	10.3997	11.6289
0.1	17.7295	16.2842	15.4339		9.14858	11.3249	10.5173		9.58264	11.2879	11.0731
0.5		36.4545	41.599			14.9519	14.1086			10.5107	10.9876
1	80	72.7979	74.9038		29.783	24.9815	25.823		9.71619	11.473	11.8854
10	100	100	100		79.8998	73.7602	76.8277		11.3856	12.6943	12.655
In vitro kinase assay with mitotic extracts and histone peptides (Figure 3B)
Non-normalised data (absorbance)
	Unmodified peptide				H3K4me3 peptide				No peptide
extract / %	Experiment 1	Experiment 2	Experiment 3	p value	Experiment 1	Experiment 2	Experiment 3	p value	Experiment 1	Experiment 2	Experiment 3	p value
0	0.0325	0.2195	0.23375		0.02325	0.10175	0.10525
0.5	0.213667	0.550333	0.620333	0.0258	0.028333	0.125	0.125	0.9971	0.031667	0.111667	0.108333	n/a
1	0.301333	0.693	0.683333	0.0058	0.029667	0.131	0.137	0.9973	0.026333	0.1225	0.122833	n/a
2.5	0.646	1.071	1.41033	<0.0001	0.04	0.172667	0.172333	0.9788	0.029833	0.141333	0.140833	n/a
5	0.721667	1.24267	1.166	<0.0001	0.033333	0.222667	0.202667	0.9927	0.031833	0.192667	0.191667	n/a
Normalised data (to 5% extract)
	Unmodified peptide				H3K4me3 peptide				No peptide
extract / %	Experiment 1	Experiment 2	Experiment 3		Experiment 1	Experiment 2	Experiment 3		Experiment 1	Experiment 2	Experiment 3
0	4.50346	17.6636	20.0472		3.22171	8.18804	9.02659
0.5	29.6074	44.2865	53.2018		3.9261	10.059	10.7204		4.38799	8.98605	9.29102
1	41.7552	55.7672	58.6049		4.11085	10.5419	11.7496		3.64896	9.85783	10.5346
2.5	89.515	86.1856	120.955		5.54272	13.8948	14.7799		4.13395	11.3734	12.0783
5	100	100	100		4.61894	17.9184	17.3814		4.41108	15.5043	16.438
In vitro kinase assay with mitotic extracts and histone peptides (Figure 3C)
Non-normalised data (absorbance)
	Unmodified peptide		H3K4me3 peptide		No peptide
5-Iodotubercidin:	-	+	-	+	-
Experiment 1	1.24267	0.348	0.222667	0.272	0.192667
Experiment 2	1.071	0.318	0.172667	0.243	0.141333
Experiment 3	1.166	0.275	0.202667	0.221	0.191667
Experiment 4	1.41033	0.272	0.172333	0.175	0.140833
p =	<0.0001	0.0639	0.9602	0.5918	n/a
Normalised data (to unmodified peptide without 5-iodo)
	Unmodified peptide		H3K4me3 peptide		No peptide
5-Iodotubercidin:	-	+	-	+	-
Experiment 1	100	28.0043	17.9184	21.8884	15.5043
Experiment 2	100	29.6919	16.122	22.6891	13.1964
Experiment 3	100	23.5849	17.3814	18.9537	16.438
Experiment 4	100	19.2862	12.2193	12.4084	9.98582

## Sheet: Figure 4 (and Suppl Fig 5A)
Live imaging of GFP-TAF5 on chromatin (Figure 4C and Supplementary Figure 5A)
Non-normalised data (GFP-TAF5/SiR-DNA ratio)
	Haspin WT																		Haspin KO
time / min	Cell 1A	Cell 1B	Cell 2A	Cell 2B	Cell 3A	Cell 3B	Cell 4A	Cell 4B	Cell 5A	Cell 5B	Cell 6A	Cell 6B	Cell 7A	Cell 7B	Cell 8A	Cell 8B	Cell 9A	Cell 9B	Cell 1A	Cell 1B	Cell 2A	Cell 2B	Cell 3A	Cell 3B	Cell 4A	Cell 4B	Cell 5A	Cell 5B	Cell 6A	Cell 6B	Cell 7A	Cell 7B	Cell 8A	Cell 8B	Cell 9A	Cell 9B	Cell 10A	Cell 10B
-40			7.06885		0.064381		0.687188				0.8738		0.668115		0.546183		0.183234				2.25551		5.712		0.253727		5.74594		3.18448		2.1719		1.79631		5.28776		1.95143
-35			7.43505		0.065396		0.71443				0.872986		0.668188		0.555714		0.187726				2.23869		5.8672		0.278506		5.67703		3.04043		2.20009		1.83841		5.34646		2.01476
-30			7.66744		0.0662615		0.734567				0.865451		0.671511		0.552345		0.18988				2.26198		5.90961		0.285198		5.69867		3.01978		2.1197		1.86344		5.50936		2.02001
-25			7.68257		0.0655272		0.785814				0.843677		0.671831		0.530145		0.19421				2.29873		5.79959		0.283122		5.76768		2.97052		2.12566		1.79544		5.80903		1.96474
-20			7.70992		0.0643786		0.718852				0.858434		0.65838		0.523686		0.191601		0.0398549		2.29074		5.86817		0.288727		5.88869		2.9854		2.06828		1.82051		5.98886		1.92681
-15	0.116079		7.71234		0.0647507		0.7124				0.841826		0.662408		0.526792		0.195265		0.0388075		2.30098		5.85752		0.282983		6.09139		3.02357		2.06715		1.92177		6.12115		1.97493
-10	0.116568		8.00414		0.0621962		0.701651				0.841263		0.660514		0.516979		0.19253		0.0387853		2.20438		6.49433		0.277061		5.98199		2.95832		2.00912		1.93437		6.24441		2.15094
-5	0.109927		8.02874		0.0631406		0.780869				0.853414		0.656368		0.515756		0.197684		0.0385842		2.14971		6.57152		0.272125		6.39109		3.02943		1.98431		1.9167		6.25884		2.12668
0 (NEBD)	0.0969011		8.41173		0.0639124		0.674461		0.695983		0.845781		0.670249		0.522583		0.206519		0.0392579		2.14984		6.03282		0.268325		6.22998		2.98001		1.96348		1.97631		5.53141		2.09551
5	0.0542427		7.08514		0.0489407		0.320725		0.50949		0.258536		0.318848		0.284492		0.152208		0.0237964		0.887058		4.16848		0.213535		2.3406		2.10376		1.75275		1.14173		2.25158		1.20706
10	0.0382974		2.27292		0.0316542		0.267445		0.228236		0.264685		0.179484		0.168952		0.0943531		0.0194102		0.479281		3.19253		0.132463		1.85753		1.4429		0.943024		0.872463		2.151		0.81992
15	0.0252449		2.09274		0.0265099		0.245228				0.291892		0.171989		0.157011		0.0825722		0.0150648		0.564712		2.45417		0.106921		1.64238		0.834553		0.599685		0.478851		1.70813		0.65152
20	0.0252137		2.31232		0.0240803		0.222317				0.303711		0.132987		0.171526				0.0136315		0.779108		2.20399		0.0849787		1.14417				0.461227		0.420009		1.50126		0.628589
25			2.42461		0.0238131		0.124781				0.251093		0.123515								0.799327				0.0870625		1.39362				0.377607		0.540334		1.14998		0.480312
30			2.54759		0.0252896		0.158961				0.195674		0.131726														1.96382				0.403667		0.824006		1.17663		0.498291
//
-10	0.0302184		3.38305		0.0215524		0.32882		0.176942		0.172134		0.132754		0.168269		0.0779073		0.011164		0.89969		2.27432		0.086536		1.20636		0.84076		1.00201		0.777305		1.24804		0.430812
-5	0.0364624		4.20299		0.0203124		0.343448		0.140814		0.117225		0.125179		0.193508		0.0968298		0.0118268		0.742549		2.47302		0.0772348		1.43334		0.944254		1.02233		0.59986		1.14672		0.402159
0 (anaphase)	0.0580406	0.0580406	5.74449	5.74449	0.0331018	0.0331018	0.579515	0.579515	0.227732	0.227732	0.155934	0.155934	0.0951323	0.0951323	0.164669	0.149448	0.113095	0.113095	0.0125048	0.0125048	0.380684	0.377371	2.53488	2.41532	0.104144	0.110207	1.92449	1.92449	1.46904	1.46904	0.605631	0.686583	0.981037	0.981037	1.98586	1.98586	0.783189	0.783189
5	0.0484095	0.0484095	7.36149	8.45973	0.0128307	0.0118764	0.296688	0.40956	0.120632	0.107828	0.11384	0.11384	0.0833285	0.0897668	0.24391	0.212681	0.0455712	0.0556647	0.00719452	0.00802583	0.610346	0.601842	1.90431	1.77158	0.106114	0.102398	1.3811	1.11519	0.747448	1.0171	0.576003	0.806064	0.560623	0.459633	1.47439	1.32293	0.46835	0.523742
10	0.0506926	0.0493157	6.12418	9.93834	0.033217	0.0260385	0.368344	0.457809	0.242973	0.18501	0.173916	0.194542	0.115802	0.127569	0.394176	0.35163	0.100319	0.114795	0.0116902	0.0106174	0.920176	0.980755	2.42586	2.38848	0.190843	0.164486	2.10088	2.05112	1.08491	1.46068	0.879926	1.02363	0.790538	0.631021	2.38718	2.32889	0.915454	0.70304
15	0.059136	0.0611445	5.77855	14.1102	0.0469973	0.037427	0.408708	0.603594	0.355466	0.305922	0.266655	0.299223	0.157565	0.182073	0.487007	0.466134	0.148004	0.180634	0.018697	0.0155114	1.27683	1.30561	2.9547	3.49588	0.235723	0.217792	3.76592	3.98846	1.72195	1.77833	1.22732	1.21305	1.22741	0.96519	2.87547	3.29065	1.36737	1.09237
20	0.073555	0.078319	6.04352	16.4758	0.0542866	0.0441945	0.508275	0.750227	0.459303	0.388137	0.362629	0.400169	0.217539	0.253398	0.5523	0.551317	0.187772	0.250689	0.024986	0.0208534	1.57686	1.62294	3.41803	4.41714	0.270458	0.260146	5.21129	5.5858	2.14345	2.02002	1.55437	1.4576	1.50624	1.13988	3.70555	4.06	1.83141	1.34794
25	0.0930358	0.097065	6.03324	17.6057	0.0605281	0.054333	0.619275	0.831992	0.515483	0.435372	0.432627	0.483782	0.277406	0.325498	0.597671	0.599979	0.210868	0.266444	0.0313915	0.0250738	1.81952	1.94331	3.80473	5.35658	0.284796	0.286497	6.37633	7.26421	2.43289	2.1439	1.74417	1.67995	1.76324	1.57373	4.32247	4.50083	2.27057	1.63226
30	0.11514	0.113251	5.71576	16.8963	0.0679655	0.0617729	0.701471	0.866346	0.540514	0.46163	0.477163	0.629747	0.330891	0.392066	0.582921	0.609964	0.216519	0.281096	0.0345755	0.0284297	1.89693	2.13677	4.17515	5.97382	0.306663	0.301966	7.18318	8.54563	2.4241	2.18417	1.83649	1.82604	2.01571	1.68354	4.82833	5.03546	2.44764	1.77347
35	0.132093	0.125565	5.52322	11.3014	0.0688266	0.0658157	0.812682	0.974622	0.557182	0.478199	0.506879	0.736163	0.374449	0.445901	0.573742	0.600794	0.224241	0.282593	0.0365391	0.0299165	1.9349	2.24884	4.11056	5.50525	0.299559	0.302161	7.70676	9.16475	2.51364	2.23039	1.89451	1.88113	2.14404	1.66722	5.30828	5.68821	2.41836	1.82467
40	0.132249	0.144578	5.28003	11.3988	0.07233	0.0695501	0.880249	1.03921	0.56702	0.48604	0.527689	0.821633	0.410348	0.482594	0.558371	0.598427			0.0390046	0.0317968	1.91214	2.30558	4.16055	6.11144	0.294674	0.302781	7.45205	9.22291	2.4401	2.21139	1.86963	1.90534	2.14168	1.73817	5.97393	5.92927	2.44117	1.79355
Normalised data (GFP-TAF5/SiR-DNA ratio normalised = 1 at NEBD)
	Haspin WT																		Haspin KO
time / min	Cell 1A	Cell 1B	Cell 2A	Cell 2B	Cell 3A	Cell 3B	Cell 4A	Cell 4B	Cell 5A	Cell 5B	Cell 6A	Cell 6B	Cell 7A	Cell 7B	Cell 8A	Cell 8B	Cell 9A	Cell 9B	Cell 1A	Cell 1B	Cell 2A	Cell 2B	Cell 3A	Cell 3B	Cell 4A	Cell 4B	Cell 5A	Cell 5B	Cell 6A	Cell 6B	Cell 7A	Cell 7B	Cell 8A	Cell 8B	Cell 9A	Cell 9B	Cell 10A	Cell 10B
-40			0.840355		1.00733		1.01887				1.03313		0.996817		1.04516		0.887254				1.04915		0.946822		0.945597		0.922305		1.06862		1.10615		0.908925		0.955951		0.931245
-35			0.883891		1.02321		1.05926				1.03216		0.996925		1.0634		0.909001				1.04133		0.972546		1.03794		0.911243		1.02028		1.1205		0.930224		0.966564		0.961465
-30			0.911517		1.03675		1.08912				1.02326		1.00188		1.05695		0.919432				1.05216		0.979577		1.06288		0.914718		1.01335		1.07957		0.942891		0.996014		0.963969
-25			0.913316		1.02527		1.1651				0.997511		1.00236		1.01447		0.940398				1.06926		0.96134		1.05515		0.925795		0.996818		1.0826		0.908484		1.05019		0.937594
-20			0.916568		1.00729		1.06582				1.01496		0.982292		1.00211		0.927768		1.01521		1.06554		0.972708		1.07603		0.945219		1.00181		1.05337		0.921168		1.0827		0.919493
-15	1.19791		0.916855		1.01312		1.05625				0.995324		0.988302		1.00805		0.94551		0.988529		1.0703		0.970943		1.05463		0.977754		1.01462		1.0528		0.972406		1.10662		0.942457
-10	1.20296		0.951545		0.973147		1.04031				0.994658		0.985475		0.989277		0.932263		0.987962		1.02537		1.0765		1.03256		0.960193		0.992722		1.02325		0.978783		1.1289		1.02645
-5	1.13443		0.954469		0.987924		1.15777				1.00902		0.979291		0.986936		0.957221		0.982839		0.999939		1.0893		1.01416		1.02586		1.01659		1.01061		0.969841		1.13151		1.01488
0 (NEBD)	1		1		1		1		1		1		1		1		1		1		1		1		1		1		1		1		1		1		1
5	0.559774		0.842292		0.765746		0.475528		0.732043		0.305678		0.475716		0.544396		0.737017		0.606157		0.412615		0.690967		0.795809		0.375699		0.70596		0.892678		0.577709		0.407054		0.576022
10	0.395221		0.270208		0.495275		0.396532		0.327933		0.312947		0.267786		0.323302		0.456875		0.494429		0.222938		0.529194		0.493668		0.29816		0.484193		0.480282		0.441462		0.38887		0.391275
15	0.260522		0.248788		0.414785		0.363592				0.345115		0.256605		0.300451		0.399829		0.383741		0.262676		0.406803		0.398474		0.263625		0.280051		0.305419		0.242296		0.308806		0.310913
20	0.2602		0.274892		0.376771		0.329622				0.359089		0.198414		0.328228				0.34723		0.362403		0.365334		0.316701		0.183655				0.234903		0.212522		0.271407		0.299969
25			0.288241		0.372589		0.185008				0.296876		0.184282								0.371807				0.324467		0.223696				0.192315		0.273406		0.2079		0.22921
30			0.302861		0.395691		0.235686				0.231352		0.196533														0.315221				0.205588		0.416943		0.212717		0.23779
//
-10	0.311848		0.402182		0.337217		0.487529		0.254233		0.203521		0.198067		0.321995		0.377241		0.284376		0.418491		0.376991		0.322504		0.193638		0.282134		0.510323		0.393312		0.225627		0.205588
-5	0.376284		0.499658		0.317816		0.509219		0.202324		0.1386		0.186764		0.370291		0.468867		0.301259		0.345397		0.409928		0.28784		0.230071		0.316863		0.520674		0.303526		0.20731		0.191915
0 (anaphase)	0.598967	0.598967	0.682914	0.682914	0.517924	0.517924	0.859228	0.859228	0.327209	0.327209	0.184367	0.184367	0.141936	0.141936	0.315105	0.285979	0.547628	0.547628	0.31853	0.31853	0.177075	0.175534	0.420182	0.400363	0.388127	0.410724	0.308908	0.308908	0.492966	0.492966	0.308448	0.349677	0.496399	0.496399	0.359015	0.359015	0.373746	0.373746
5	0.499577	0.499577	0.875145	1.00571	0.200755	0.185823	0.439889	0.607241	0.173325	0.154929	0.134598	0.134598	0.124325	0.133931	0.46674	0.40698	0.220664	0.269538	0.183263	0.204439	0.283903	0.279947	0.315658	0.293657	0.395468	0.381621	0.221687	0.179004	0.250821	0.341307	0.293358	0.410528	0.283672	0.232572	0.266549	0.239167	0.223502	0.249936
10	0.523138	0.508928	0.728053	1.18149	0.519727	0.407409	0.546131	0.678777	0.349108	0.265826	0.205628	0.230015	0.172775	0.190331	0.754283	0.672869	0.485762	0.555859	0.297779	0.270454	0.428021	0.456199	0.40211	0.395915	0.711238	0.613009	0.337221	0.329234	0.364064	0.49016	0.448146	0.521334	0.400008	0.319293	0.431569	0.421029	0.436865	0.335499
15	0.610272	0.630999	0.686963	1.67744	0.735339	0.585598	0.605977	0.894928	0.510739	0.439553	0.315276	0.353782	0.235084	0.27165	0.931921	0.891981	0.71666	0.87466	0.47626	0.395117	0.593917	0.607304	0.489771	0.579478	0.8785	0.811671	0.604484	0.640204	0.577834	0.596755	0.625076	0.617807	0.621064	0.488381	0.519845	0.594903	0.652522	0.521292
20	0.759073	0.808236	0.718464	1.95867	0.849391	0.691486	0.753601	1.11234	0.659933	0.557681	0.42875	0.473135	0.324564	0.378065	1.05686	1.05498	0.909224	1.21388	0.636459	0.53119	0.733479	0.754914	0.566573	0.732186	1.00795	0.969519	0.836485	0.896601	0.719279	0.677857	0.791641	0.742354	0.762147	0.576775	0.669911	0.73399	0.873971	0.643253
25	0.960111	1.00169	0.717242	2.093	0.947048	0.850116	0.918178	1.23357	0.740655	0.62555	0.511511	0.571994	0.413886	0.485638	1.14369	1.1481	1.02106	1.29017	0.799624	0.638694	0.846353	0.90393	0.630672	0.887907	1.06138	1.06772	1.02349	1.16601	0.816403	0.719429	0.888303	0.855597	0.89219	0.796297	0.781442	0.813687	1.08354	0.778934
30	1.18823	1.16872	0.679498	2.00866	1.06342	0.966524	1.04005	1.2845	0.776619	0.663277	0.564168	0.744575	0.493683	0.584955	1.11546	1.16721	1.04842	1.36112	0.880728	0.724178	0.882359	0.993921	0.692073	0.990221	1.14288	1.12538	1.153	1.37169	0.813454	0.73294	0.935324	0.93	1.01994	0.851865	0.872894	0.91034	1.16804	0.846321
35	1.36317	1.29581	0.656609	1.34353	1.07689	1.02978	1.20493	1.44504	0.800568	0.687084	0.599302	0.870394	0.558672	0.665277	1.0979	1.14966	1.08581	1.36837	0.930745	0.76205	0.900022	1.04605	0.681367	0.91255	1.1164	1.1261	1.23704	1.47107	0.843502	0.748452	0.964873	0.958057	1.08487	0.843605	0.959662	1.02835	1.15407	0.870753
40	1.36478	1.49201	0.627699	1.35511	1.13171	1.08821	1.30511	1.5408	0.814704	0.69835	0.623908	0.971449	0.612232	0.720023	1.06848	1.14513			0.993548	0.809947	0.889432	1.07244	0.689653	1.01303	1.0982	1.12841	1.19616	1.48041	0.818824	0.742076	0.952202	0.970389	1.08368	0.879503	1.08	1.07193	1.16495	0.855904

## Sheet: Figure 5
Staining intensity of TAF3 and H3T3ph on chromatin relative to cytosol (Figure 5B)
Non-normalised data
	TAF3				H3T3ph
	Haspin WT		Haspin KO		Haspin WT		Haspin KO
Cell	interphase	mitosis	interphase	mitosis	interphase	mitosis	interphase	mitosis
1	0.155217	-0.0593065	0.10906	-0.0709098	0.0106531	0.437137	0.00630501	-0.0030851
2	0.0740872	-0.0928584	0.0952221	-0.0567601	0.0132061	0.599722	0.0068383	0.00027354
3	0.099679	-0.0509688	0.147664	-0.138458	0.0109566	0.458894	0.00604794	-0.0059173
4	0.0673296	-0.0485187	0.0206901	-0.0295786	0.00944038	0.319007	-0.0044826	0.00704546
5	0.00159394	-0.0905576	0.117323	-0.100284	0.00280325	0.396747	0.0107213	-0.0102003
6	-0.0096482	-0.0445051	0.158255	-0.0751013	0.00286171	0.50063	0.0111319	0.00180327
7	0.116227	-0.114544	0.0908227	-0.0752018	0.0117456	0.769655	0.00974388	-0.0048244
8	-0.0119814	-0.0572694	0.0480297	-0.0715508	0.0077353	0.9639	0.00743164	-0.0018572
9	0.0791322	-0.141695	0.0264591	-0.0540765	0.0204112	0.697434	0.0264591	-0.0013301
10	0.0558699	-0.0735202	0.0809189	-0.0993542	-0.0054156	0.511111	0.00332797	-0.0049342
11	0.0671552		0.0523422		0.00417999		0.00445447
12	0.0377482		0.0603838		0.00527649		0.00851578
13	0.0535104		0.0577173		0.00748471		0.00656607
14	0.0530451		0.0866291		0.0149354		-0.002594
15	0.137064		0.0499361		0.00238724		0.00344082
16	0.249362		0.0541648		0.0364517		0.00206171
17	0.0448206		0.0201366		0.0149846		-0.0069464
18	0.00521472		0.0174639		0.00549915		-0.0034046
19	0.0493243		0.0882401		0.0140931		0.011464
20	0.109013		0.094037		0.0173556		0.0113708
p =	n/a	n/a	0.900423	0.986013	n/a	n/a	0.089	3.22025e-08
Normalised data (for TAF3, absorbance normalised = 1 for Haspin WT in interphase; for H3T3ph, absorbance normalised = 1 for Haspin WT in mitosis)
	TAF3				H3T3ph
	Haspin WT		Haspin KO		Haspin WT		Haspin KO
Cell	interphase	mitosis	interphase	mitosis	interphase	mitosis	interphase	mitosis
1	2.16517	-0.827285	1.52131	-0.989143	0.0188409	0.773114	0.0111509	-0.00545626
2	1.03347	-1.29531	1.32828	-0.791764	0.0233561	1.06066	0.0120941	0.000483779
3	1.39045	-0.71098	2.05981	-1.93139	0.0193777	0.811593	0.0106963	-0.0104653
4	0.939201	-0.676802	0.288612	-0.412601	0.0166961	0.564192	-0.00792786	0.0124605
5	0.0222344	-1.26322	1.63657	-1.39889	0.00495779	0.70168	0.0189616	-0.0180401
6	-0.134586	-0.620815	2.20755	-1.04761	0.00506118	0.885407	0.0196878	0.00318924
7	1.62129	-1.59781	1.26691	-1.04901	0.0207731	1.3612	0.0172329	-0.00853236
8	-0.167132	-0.798869	0.669981	-0.998084	0.0136805	1.70474	0.0131435	-0.00328462
9	1.10384	-1.97655	0.369086	-0.75433	0.0360989	1.23347	0.0467951	-0.0023524
10	0.779347	-1.02556	1.12876	-1.38592	-0.00957795	0.903944	0.0058858	-0.00872655
11	0.936768		0.730138		0.00739267		0.00787811
12	0.526561		0.842312		0.00933192		0.0150609
13	0.746434		0.805116		0.0132373		0.0116127
14	0.739942		1.20842		0.0264146		-0.00458771
15	1.91194		0.696574		0.00422204		0.00608538
16	3.47842		0.755562		0.064468		0.00364631
17	0.625216		0.280891		0.0265015		-0.0122853
18	0.0727417		0.24361		0.00972572		-0.00602133
19	0.68804		1.23089		0.0249249		0.020275
20	1.52065		1.31175		0.0306949		0.0201102

## Sheet: Suppl Figure 7A
GST-TAF3 PHD binding to H3 peptides (Supplementary Figure 7A)
Non-normalised data (absorbance)
	GST-TAF3 PHD WT				GST-TAF3 PHD M880A				anti-H3K4me2/3
Experiment	none	Unmod	K4me3	T3phK4me3	none	Unmod	K4me3	T3phK4me3	none	Unmod	K4me3	T3phK4me3
1	0.9445	0.935	2.7045	0.893	0.902	0.784	0.9845	0.8175	0.0935	0.0955	1.308	1.366
2	0.8955	0.7105	2.0185	0.7315	0.906	0.8275	0.907	0.787	ND	ND	ND	ND
3	0.7415	0.778	2.443	0.729	0.6775	0.6305	0.777	0.579	0.026	0.0315	0.3365	0.305
p =	n/a	0.9975	<0.0001	0.9829	n/a	0.9763	0.9945	0.9351
Normalised data (absorbance normalised = 1 for H3K4me3 peptide)
	GST-TAF3 PHD WT				GST-TAF3 PHD M880A				anti-H3K4me2/3
Experiment	none	Unmod	K4me3	T3phK4me3	none	Unmod	K4me3	T3phK4me3	none	Unmod	K4me3	T3phK4me3
1	0.349233	0.34572	1	0.33019	0.333518	0.289887	0.364023	0.302274	0.0714832	0.0730122	1	1.04434
2	0.443646	0.351994	1	0.362398	0.448848	0.409958	0.449344	0.389893	ND	ND	ND	ND
3	0.30352	0.318461	1	0.298404	0.277323	0.258084	0.318052	0.237004	0.0837359	0.101449	1	0.982287
